# Supplementary material for: Pigment Epithelium-Derived Factor: Inhibition of Phosphorylation of Insulin Receptor (IR)/IR Substrate (IRS), Osteogeneration from Adipocytes, and Increased Levels Due to Doxorubicin Exposure
Source: Pharmaceutics. 2023 Jul 15;15(7):1960. doi: 10.3390/pharmaceutics15071960 (PMC10384968; doi:10.3390/pharmaceutics15071960)
Supplement: Supplementary file 1 [file pharmaceutics-15-01960-s001.zip]

Archive with 1 entries (1 files):
- pharmaceutics-2448881-supplementary.pdf
